# Supplementary material for: VENturing into machine learning for the morphological analysis of von Economo neurons
Source: Sci Rep. 2025 Dec 20;15:45033. doi: 10.1038/s41598-025-30470-y (PMC12749959; doi:10.1038/s41598-025-30470-y)
Supplement: Supplementary file 4 — Supplementary Material 4 [file 41598_2025_30470_MOESM4_ESM.xlsx]

## Sheet: Sheet1
NeuroMorpho.org cell name	NeuroMorpho.org cell type	Number of machine learning algorithms that missclassify this cell	Group (NeuroMorpho.org)	Morphological type based on expert opinion	Soma size	Soma shape	Apical dendrite	Basal dendrite(s)	Other dendrites	Axon	Impregnation quality (estimate)	Possible reasons for misclassification
03b_spindle4aACC	von Economo neuron	7	Allman	small fusiform (bipolar) cell	small	slightly fusiform	ony a few oblique dendrites	few branches in general	none visible	N/A	probably low	correct classification - probably not a VEN
14_VEN_Cox	von Economo neuron	7	Zagreb	typical VEN	medium	very distorted, spheroid	several oblique dendrites visible	main trunk with typical basal tuft	several visible arising from soma	arises from basal stem	high	soma distortion
24_VEN_rapid	von Economo neuron	7	Zagreb	typical VEN	large	slightly distorted, fusiform	cut, only one oblique dendrite visible	main trunk with typical basal tuft	several visible arising from soma	arises from basal stem	high	soma distortion and cut apical dendrite
27o_spindle19aFI	von Economo neuron	7	Allman	unusual morphology (not typical for principal cells), difficult to classify	medium	fusiform	unusual topology	unusual topology	several visible arising from soma	N/A	high	correct classification - probably not a VEN
03b_pyramidal3aFI	von Economo neuron	6	Allman	unusual morphology, most resembles a bipolar pyramidal cell	medium	slightly distorted, probably pyramidal	difficult to distinguish basal from apical dendrite since both have topology similar to apical dendrites; many oblique dendrites visible		several visible arising from soma	N/A	high	correct classification - probably not a VEN
03b_spindle5aACC	von Economo neuron	6	Allman	small fusiform (bipolar) cell	small	slightly fusiform	only a few oblique dendrites	few branches in general	none visible	N/A	probably low	correct classification - probably not a VEN
03b_spindle7aACC	von Economo neuron	6	Allman	small fusiform (bipolar) cell	small	slightly fusiform	only a few oblique dendrites, unusual topology	ew branches in general, unusual topology	none visible	N/A	probably low	correct classification - probably not a VEN
06_VEN_rapid	von Economo neuron	6	Zagreb	typical VEN	large	very distorted, fusiform	cut, but many oblique dendrites still visible	basal stem is covered by distorted soma, otherwise typical basal tuft is present	several visible arising from soma	arises from basal stem	high	soma distortion, overlap of soma with basal stem, cut apical dendrite
09o_spindle7aFI	von Economo neuron	6	Allman	fusiform (bipolar) cell	medium	fusiform	no branches visible	no branches visible	only one visible arising from soma	N/A	probably low	correct classification - probably not a VEN
09o_spindle8aFI	von Economo neuron	6	Allman	small fusiform (bipolar) cell	small	slightly fusiform	difficult to distinguish basal from apical dendrite since neither have typical topology; few or no branches visible on both		none visible	N/A	probably low	correct classification - probably not a VEN
15_VEN_Cox	von Economo neuron	6	Zagreb	typical VEN	medium	very distorted, spheroid	cut, but many oblique dendrites still visible	main trunk with typical basal tuft	several visible arising from soma	arises from basal stem	high	soma distortion, cut apical dendrite
22o_pyramidal16aFI	von Economo neuron	6	Allman	unusual morphology, resembles a bipolar pyramidal cell	medium	distorted, pyramidal or fusiform	difficult to distinguish basal from apical dendrite since both have topology similar to apical dendrites; many oblique dendrites visible		several visible arising from soma	N/A	high	correct classification - probably not a VEN
23_VEN_rapid	von Economo neuron	6	Zagreb	typical VEN	large	almost stick-like, distorted transition towards apical and basal stem	cut, but many oblique dendrites still visible	basal stem bifurcates, the thicker branch contains the typical basal tuft	several visible arising from soma	arises from basal stem	high	distorted transition between soma and stems, cut apical dendrite
23o_spindle16aFI	von Economo neuron	6	Allman	fusiform (bipolar) cell	small	fusiform	no branches visible	unusual topology, few branches in general	none visible	N/A	probably low	correct classification - probably not a VEN
25o_spindle17aFI	von Economo neuron	6	Allman	bipolar pyramidal cell	small	pyramidal	difficult to distinguish basal from apical dendrite since neither have typical topology; few side branches visible on both		one major dendrite arising from the edge of the soma	N/A	average	correct classification - probably not a VEN
02a_pyramidal2aFI	pyramidal	5	Allman	typical pyramidal neuron	medium	distorted, pyramidal (appears somewhat fusiform due to distortion)	typical topology, many oblique dendrites	typical topology, many side branches	one visible arising from soma	N/A	high	soma distortion
02b_pyramidal1aACC	pyramidal	5	Allman	typical pyramidal neuron	small	slightly distorted, pyramidal	typical topology, many oblique dendrites	typical topology, many side branches	several visible arising from soma	probably arises from base of soma	high	soma distortion
02b_pyramidal1aFI	pyramidal	5	Allman	typical pyramidal neuron	medium	very distorted (elongated)	typical morphology, but no oblique dendrites	typical topology, many side branches	several visible arising from soma	N/A	average	soma distortion
03a_pyramidal9aFI	pyramidal	5	Allman	possibly bipolar pyramidal cell	medium	very distorted (soma shape is unrecognizeable)	typical topology, many oblique dendrites	typical topology, many side branches	several visible arising from soma	N/A	average	soma distortion
03a_spindle6aFI	von Economo neuron	5	Allman	fusiform (bipolar) cell or VEN	large	very distorted, spheroid	many oblique dendrites visible	unusual topology, few branches in general	one small dendrite arising from soma	N/A	basal tree probably not sufficiently impregnated	soma distortion, insufficient impregnation
03b_pyramidal2aACC	pyramidal	5	Allman	typical pyramidal neuron	small	distorted, spheroid to pyramidal	typical morphology with a few oblique dendrites; small distortion on proximal part	typical topology, many side branches	none visible	probably arises from base of soma	average	soma distortion
03b_pyramidal3aACC	pyramidal	5	Allman	bipolar pyramidal cell or interneuron	small	slightly distorted, pyramidal	difficult to distinguish basal from apical dendrite since neither have typical topology, many side branches visible		two visible arising from the third corner of the soma	N/A	average	unusal dendritic topology (possibly interneuron)
03b_pyramidal4aFI	pyramidal	5	Allman	typical pyramidal neuron	large	slightly distorted, pyramidal	typical topology, many oblique dendrites	typical topology, many side branches	several visible arising from soma	N/A	average	soma distortion
03b_pyramidal9aFI	pyramidal	5	Allman	ambiguous morphology, somewhat resembles a VEN, except for small soma	small	distorted, fusiform (almost stick-like)	typical topology, many oblique dendrites	basal stem present, but no clear basal tuft	one dendrite arising from the soma	N/A	average	soma distortion, ambiguous morphology that resembles VENs, might not be misclassified
04a_pyramidal5aACC	pyramidal	5	Allman	typical pyramidal neuron	small	very distorted, pyramidal	typical topology, some oblique dendrites visible	typical topology, many side branches	one dendrite arising from the soma	N/A	average	soma distortion
05a_pyramidal10aACC	pyramidal	5	Allman	either a VEN or a bipolar pyramidal cell	medium	slightly distorted, elongated (more fusiform than stick-like)	typical topology, some oblique dendrites visible	seems to have a basal tuft	one large dendrite arising from the soma, many side branches	N/A	average	basal dendritic tree resembles VENs, might not be misclassificatied
05b_pyramidal7aFI	pyramidal	5	Allman	bipolar pyramidal cell	medium	slightly distorted, elongated but still pyramidal in shape, transition towards basal stem is distorted	typical topology, some oblique dendrites visible	final branching vaguely resembles a basal tuft (but only one bifurcation present)	one large dendrite arising from the third corner of the soma	N/A	average	similarities with VENs in soma elongation and basal tree topology
05b_pyramidal8aFI	pyramidal	5	Allman	typical pyramidal neuron	medium	distorted, pyramidal	angle between main trunk and soma is almost 90 degrees	two smaller dendrites with no side branches	two side branches that resemble basal dendrites that should arise from the basal corners	N/A	average	soma distortion, peculiar dendritic topology, Z-drift
06a_pyramidal11aACC	pyramidal	5	Allman	typical pyramidal neuron	medium	distorted, pyramidal (but appears somewhat fusiform due to distortion)	angle between main trunk and soma is almost 90 degrees	typical topology, many side branches	some visible arising from soma	probably arises from base of soma	high	soma distortion, unusual transition towards apical dendrite, Z-drift
07b_pyramidal14aACC	pyramidal	5	Allman	typical or modified pyramidal neuron	medium	very distorted, pyramidal	typical topology, some oblique dendrites visible	typical topology, many side branches	some visible arising from soma	N/A	high	soma distortion
08a_spindle13aACC	von Economo neuron	5	Allman	bipolar interneuron	small	granular to fusiform	only final bifurcation visible	only one branch visible	none visible	N/A	probably low	correct classification - probably not a VEN
10a_pyramidal15aACC	pyramidal	5	Allman	typical pyramidal neuron	small	pyramidal	peculiar middle section of the main trunk and distal section of last order dendrite (appears coiled)	typical topology, many side branches, but peculiar zig-zag pattern in some places	none visible	N/A	average	many minor errors in the reconstruction
10a_spindle18aACC	von Economo neuron	5	Allman	bipolar interneuron	small	distorted, spheroid to fusiform	only one oblique dendrite visible	no branches visible	none visible	N/A	probably low	correct classification - probably not a VEN
11a_pyramidal16aACC	pyramidal	5	Allman	typical pyramidal neuron	small	very distorted, pyramidal	typical topology, some oblique dendrites visible (one of which appears distorted)	somewhat unusal topology	some visible arising from soma	N/A	average	soma distortion, peculiar basal dendrite topology
11o_pyramidal12aFI	pyramidal	5	Allman	typical pyramidal neuron	large	pyramidal, distorted basal corners	typical topology, many oblique dendrites	typical topology, many side branches	some visible arising from soma	N/A	high	soma distortion
18_VEN_Cox	von Economo neuron	5	Zagreb	typical VEN	large	very distorted, spheroid	normal topoglogy, several oblique dendrites visible	main trunk with typical basal tuft	several visible arising from soma	arises from basal stem	high	soma distortion
18o_pyramidal14aFI	pyramidal	5	Allman	typical pyramidal neuron	large	distorter, spheroid to pyramidal	normal topoglogy, several oblique dendrites visible	typical topology, many side branches	some visible arising from soma	N/A	high	soma distortion
20o_pyramidal15aFI	pyramidal	5	Allman	typical pyramidal neuron	medium	slightly distorted, pyramidal	normal topoglogy, no oblique dendrites visible, main trunk appears coiled/interrupted	typical topology, many side branches	some visible arising from soma	N/A	average	soma distortion, apical dendrite abnormalities
24o_pyramidal17aFI	pyramidal	5	Allman	typical pyramidal neuron	large	distorted, pyramidal	angle between main trunk and soma is almost 90 degrees, last order dendrite is distorted	typical topology, many side branches	some visible arising from soma	probably arises from base of soma	average	soma distortion, Z-drift
25o_pyramidal18aFI	pyramidal	5	Allman	bipolar pyramidal neuron or interneuron	medium	pyramidal to fusiform (but not stick-like)	normal topoglogy, several oblique dendrites visible	only one bifurcation	one large dendrite arising from the third corner of the soma	N/A	average	elongated soma
31o_pyramidal19aFI	pyramidal	5	Allman	large pyramidal cell	large	distorted, pyramidal	cut, but normal topology, several oblique dendrites visible (most proximal one is slightly distorted)	typical topology, many side branches	some visible arising from soma	N/A	high	unusal cut apical dendrite and elongated soma
D1_GCIA_13-2	pyramidal	5	vdHeuvel	typical pyramidal neuron	small	distorted, spheroid to pyramidal	normal morphology, no oblique dendrites	typical topology, many side branches	some visible arising from soma	probably arises from base of soma	average	soma distortion, no oblique dendrites
D1_GCIA_14	pyramidal	5	vdHeuvel	typical pyramidal neuron	small	very distorted, spheroid	normal morphology, no oblique dendrites	typical topology, many side branches	some visible arising from soma	probably arises from base of soma	average	soma distortion, no oblique dendrites
D1_GCIA_17-2	pyramidal	5	vdHeuvel	typical pyramidal neuron	small	distorted, spheroid to pyramidal	normal topology, but unusual thickness of main trunk, no oblique dendrites	typical topology, many side branches	some visible arising from soma	probably arises from base of soma	average	soma distortion, no oblique dendrites, unusual thickness of apical dendrite
D3_GIB3_13-10	pyramidal	5	vdHeuvel	typical pyramidal neuron	small	distorted, spheroid to pyramidal	cut, normal morphology, no oblique dendrites	typical topology, many side branches	some visible arising from soma	probably arises from base of soma	average	soma distortion, cut apical dendrite
D3_GIB3_13-9	pyramidal	5	vdHeuvel	typical pyramidal neuron	small	very distorted, spheroid	cut, normal morphology, no oblique dendrites	typical topology, many side branches	some visible arising from soma	probably arises from base of soma	average	soma distortion, cut apical dendrite
D3_GIB3_14-7	pyramidal	5	vdHeuvel	typical pyramidal neuron	small	very distorted, spheroid	normal morphology, no oblique dendrites	typical topology, many side branches	some visible arising from soma	probably arises from base of soma	average	soma distortion, no oblique dendrites
D4_GCIA_10-3	pyramidal	5	vdHeuvel	typical pyramidal neuron	small	distorted, spheroid to pyramidal, peculiar transition to apical dendrite	normal morphology, no oblique dendrites	typical topology, many side branches	some visible arising from soma	probably arises from base of soma	average	soma distortion, no oblique dendrites, peculiar transition between soma and apical dendrite
D4_GCIA_11-2	pyramidal	5	vdHeuvel	typical pyramidal neuron	small	distorted, spheroid to pyramidal	normal morphology, no oblique dendrites	typical topology, many side branches	some visible arising from soma	probably arises from base of soma	average	soma distortion, no oblique dendrites
D4_GCIA_13-10	pyramidal	5	vdHeuvel	typical pyramidal neuron	small	distorted, spheroid to pyramidal	normal morphology, no oblique dendrites	typical topology, many side branches	some visible arising from soma	probably arises from base of soma	average	soma distortion, no oblique dendrites
D4_GCIA_13-4	pyramidal	5	vdHeuvel	typical pyramidal neuron	small	distorted, spheroid to pyramidal, peculiar transition to apical dendrite	normal morphology, no oblique dendrites	typical topology, many side branches	some visible arising from soma	probably arises from base of soma	average	soma distortion, no oblique dendrites, peculiar transition between soma and apical dendrite
D4_GCIA_13-5	pyramidal	5	vdHeuvel	typical pyramidal neuron	medium	very distorted, spheroid	cut, normal morphology, no oblique dendrites	typical topology, many side branches	some visible arising from soma	probably arises from base of soma	average	soma distortion, cut apical dendrite
D4_GCIA_13-6	pyramidal	5	vdHeuvel	typical pyramidal neuron	small	very distorted, spheroid	cut, peculiar morphology (bent main trunk), no oblique dendrites	typical topology, many side branches	some visible arising from soma	probably arises from base of soma	average	soma distortion, cut apical dendrite
D4_GCIA_13-9	pyramidal	5	vdHeuvel	typical pyramidal neuron	large	very distorted, spheroid	normal morphology, no oblique dendrites	typical topology, many side branches	some visible arising from soma	probably arises from base of soma	average	soma distortion, no oblique dendrites
D4_GIB3_7-5	pyramidal	5	vdHeuvel	typical pyramidal neuron	small	very distorted, spheroid	cut, peculiar morphology (unusual transition to soma), no oblique dendrites	typical topology, many side branches	some visible arising from soma	probably arises from base of soma	average	soma distortion, cut apical dendrite
D4_GIB3_8-4	pyramidal	5	vdHeuvel	typical pyramidal neuron	small	very distorted, spheroid	cut, normal morphology, no oblique dendrites	typical topology, many side branches	some visible arising from soma	probably arises from base of soma	average	soma distortion, cut apical dendrite
D4_GIB3_8-6	pyramidal	5	vdHeuvel	typical pyramidal neuron	small	very distorted, spheroid	cut, normal morphology, no oblique dendrites	typical topology, many side branches	some visible arising from soma	probably arises from base of soma	average	soma distortion, cut apical dendrite
D4_GIB3_8-7	pyramidal	5	vdHeuvel	typical pyramidal neuron	small	distorted, spheroid to pyramidal	cut, normal morphology, no oblique dendrites	typical topology, many side branches	some visible arising from soma	probably arises from base of soma	average	soma distortion, cut apical dendrite
D4_GIB3_9-10	pyramidal	5	vdHeuvel	typical pyramidal neuron	small	distorted, spheroid to pyramidal	normal morphology, no oblique dendrites	typical topology, many side branches	some visible arising from soma	probably arises from base of soma	average	soma distortion, no oblique dendrites
D4_GIB3_9-9	pyramidal	5	vdHeuvel	typical pyramidal neuron	small	very distorted, spheroid	cut, normal morphology, no oblique dendrites	typical topology, many side branches	some visible arising from soma	probably arises from base of soma	average	soma distortion, cut apical dendrite
D5_GIB3_7-1	pyramidal	5	vdHeuvel	typical pyramidal neuron	small	very distorted, spheroid	cut, normal morphology, no oblique dendrites	typical topology, many side branches	some visible arising from soma	probably arises from base of soma	average	soma distortion, cut apical dendrite
D5_GIB3_7-10	pyramidal	5	vdHeuvel	typical pyramidal neuron	small	distorted, spheroid to pyramidal	normal morphology, no oblique dendrites	typical topology, many side branches	some visible arising from soma	probably arises from base of soma	average	soma distortion, no oblique dendrites
D5_GIB3_7-9	pyramidal	5	vdHeuvel	typical pyramidal neuron	small	very distorted, spheroid	cut, peculiar morphology, no oblique dendrites	typical topology, many side branches	some visible arising from soma	probably arises from base of soma	average	soma distortion, cut apical dendrite
